# Supplementary material for: Treatment Patterns for and Characteristics of Headache in Children and Adolescents Aged 6–17 Years in Japan: A Retrospective Cross-Sectional and Longitudinal Analysis of Health Insurance Claims Data
Source: Life (Basel). 2024 Jan 8;14(1):96. doi: 10.3390/life14010096 (PMC10820976; doi:10.3390/life14010096)
Supplement: Supplementary file 1 [file life-14-00096-s001.zip › Supplementary File S1.xlsx]

## Sheet: Sheet1
Single NSIAD	Combination NSAIDs	Triptan	Lomerizine	Propranolol	Valproic acid	Amitriptyline	Verapamil	Japanese herbal kampo medicine
620007150	621499701	610462006	610432015	620252713	620007035	611170810	620004629	615101919
621392002	621499601	622563201		620252707	620065901	611170801	620309102	615101760
620100901	621558101	622545001		620252712	622050901	620134702	620007085	615101759
620099003		622562501		620293401	620065201	620134603	622015601	615101399
620005142		622563203		612120017	621748202	611170474	622892100	615101476
621534501		622541301		612120016	622012303	611170473		615101456
620007152		620000419		620004453	621390601			615101425
620000184		620000420			622042801			615101428
621215101		622794201			610412139			615101421
620007151		622425801			621210704			615101407
622229501		622436401			620066601			615101406
622229601		622417301			620004028			615101636
622232501		622413801			622276201			615101810
622242801		622410701			620065401			615101628
622252201		622418601			620065501			615100837
622229701		622417303			622030102			615101599
622325600		622418101			621390701			615101598
620099602		610451019			621748201			615101738
621215602		610462009			622012302			615101739
620100001		622208101			620066301			615101368
621215301		622223201			620065701			615101286
620099201		622194401			620000073			615101283
620099601		622189601			620065001			615101680
621215401		622201001			611130032			615101678
620099301		622518001			620003578			615101330
620100501		622187401			620003577			615101331
620099701		622223204			620006033			615101325
620098902		622221401			620066201			615101206
620100602		622864401			611130089			615101208
620100702		622204501			620066101			615101195
620099101		622211601			611130088			615101194
620100401		622213501			620003156			620005397
620099501		622211101			620003976			620005328
620098501		622658401			620002054			620005325
621808201		622652001			622708700			620005392
620098702		622834401			622708800			620005318
620098801		622657001			622708900			620005391
620098401		622661301			622709000			620005317
620007096		622647901			622709100			615101023
620008628		622650501			622845100			615101658
622709500		622650001			622845200			615101022
622314000		622663101			622887900			615101830
620079349		660470003						615101828
620079315		610451012						615101827
620079325		620006199						615101930
620079305		620006771						615101542
620079303		622189701						615101539
620079338		622846400						615101538
620079311		622846500
620079345		622846600
621212601		640443001
620080001
620005975
622381201
620000033
620002023
620000032
620002022
620067311
620002510
622649001
622556901
621677503
621522602
621634101
622556801
621683101
621522601
621677401
621676901
620002636
621520803
620001953
620002634
621526501
620002632
620071204
620002633
620008279
621795801
621795901
621520701
621634201
611140784
620067313
620067312
620000476
611140022
620007095
621968301
622440201
661140181
661140180
622802501
622259801
620007813
622259401
622251001
622260201
620007812
622237301
622252901
622252301
622260301
620004626
622259301
622000401
622250302
622250901
622262201
622261401
620003477
622261501
622817001
622232601
622250202
622259701
622235401
622261301
622259601
622261801
622252801
622237201
622242901
622235501
622257001
622262001
622240501
622234101
622252401
622240601
622262101
622234201
622247901
622227401
622256901
622259501
622240502
622235301
621215601
622237101
622227301
622240602
622251101
622232701
622234301
622238701
622261901
622257201
622261601
622407001
622247801
622363301
622257101
622240701
622227201
622238801
620008625
622363201
622250301
622240702
622507601
622263701
622250201
622253401
622253301
622424001
620072001
621795701
622060902
622060802
620072501
622060801
621557001
621556901
622054401
622060901
621391101
621938202
621953701
622054402
621391001
620002631
